# Supplementary material for: TExCNN: Leveraging Pre-Trained Models to Predict Gene Expression from Genomic Sequences
Source: Genes (Basel). 2024 Dec 12;15(12):1593. doi: 10.3390/genes15121593 (PMC11675716; doi:10.3390/genes15121593)
Supplement: Supplementary file 1 [file genes-15-01593-s001.zip]

Archive with 1 entries (1 files):
- genes-3342798-supplementary.pdf
